# Supplementary material for: Rapid Preparation of Novel Ionic Polymer–Metal Composite for Improving Humidity Sensing Effect
Source: Polymers (Basel). 2023 Jan 31;15(3):733. doi: 10.3390/polym15030733 (PMC9921886; doi:10.3390/polym15030733)
Supplement: Supplementary file 1 [file polymers-15-00733-s001.zip]

Archive with 1 entries (1 files):
- polymers-2160108-supplementary.pdf
